# Supplementary material for: Prevalence of carbapenem-resistant and extended-spectrum beta-lactamase-producing Enterobacteriaceae in a teaching hospital in Ghana
Source: PLoS One. 2023 Oct 30;18(10):e0274156. doi: 10.1371/journal.pone.0274156 (PMC10615269; doi:10.1371/journal.pone.0274156)
Supplement: S1 Data — (XLSX) [file pone.0274156.s001.xlsx]

## Sheet: Sheet1
S/N	Category of Patient	Age of Patient	Sex	Antibiotic Use in the Past Two Weeks	If Yes, Source of Antibiotic	Organism Isolated	Type of Specie Processed	Is the Isolate ESBL producing?	Is the Isolate Resistant to 3° Cephalosporin?	Is the Isolate Resistant to any carbapenems?	LEV (5µg)	OF (5µg)	CIP (5µg)	AMP (10µg)	GEN (10µg)	AMK (30µg)	CTX (30µg)	CAZ (30µg)	CTR (30µg)	CXM (30µg)	ERT (10µg)	MEM (10µg)	IMI (10µg)	BlaIMP-1	BlaNDM-1	BlaOXA-48	BlaVIM-1	BlaKPC-1
1	OPD	21 - 30	Female			K. pnuemoniae	wound	Yes	Yes	No	Susceptible	Susceptible	Susceptible	Resistant	Susceptible	Susceptible	Resistant	Resistant	Resistant	Resistant	Intermediate susceptible	Susceptible	Susceptible
2	OPD	21 - 30	Female			E. coli	HVS	Yes	Yes	No	Susceptible	Susceptible	Resistant	Intermediate susceptible	Susceptible	Susceptible	Resistant	Resistant	Resistant	Resistant	Susceptible	Susceptible	Susceptible
3	OPD	61 - 70	Male			E. coli	urine	Yes	Yes	No	Resistant	Resistant	Resistant	Resistant	Susceptible	Susceptible	Resistant	Resistant	Resistant	Resistant	Susceptible	Susceptible	Susceptible
4	OPD	> 70	Male			K. pnuemoniae	wound	No	No	No	Susceptible	Susceptible	Susceptible	Resistant	Susceptible	Susceptible	Susceptible	Susceptible	Susceptible	Resistant	Susceptible	Susceptible	Susceptible
5	OPD	> 70	Female			E. coli	urine	Yes	Yes	No	Resistant	Resistant	Resistant	Resistant	Intermediate susceptible	Susceptible	Resistant	Resistant	Resistant	Resistant	Susceptible	Susceptible	Susceptible
6	OPD	> 70	Male			Citrobacter spp.	sputum	No	No	No	Susceptible	Susceptible	Susceptible	Resistant	Susceptible	Susceptible	Susceptible	Susceptible	Susceptible	Resistant	Susceptible	Susceptible	Susceptible
7	OPD	11 - 20	Female			E. coli	HVS	No	No	No	Susceptible	Susceptible	Susceptible	Resistant	Susceptible	Susceptible	Susceptible	Susceptible	Susceptible	Susceptible	Susceptible	Susceptible	Susceptible
8	IPD	Less than 10	Male			Citrobacter spp.	blood	Yes	Yes	No	Susceptible	Susceptible	Susceptible	Resistant	Susceptible	Susceptible	Resistant	Intermediate susceptible	Susceptible	Resistant	Susceptible	Susceptible	Susceptible
9	IPD	21 - 30	Female			E. coli	HVS	Yes	Yes	No	Susceptible	Susceptible	Susceptible	Intermediate susceptible	Susceptible	Susceptible	Resistant	Resistant	Resistant	Resistant	Susceptible	Susceptible	Susceptible
10	OPD	> 70	Male			P. mirabilis	wound	No	No	No	Susceptible	Susceptible	Susceptible	Resistant	Susceptible	Susceptible	Susceptible	Susceptible	Susceptible	Susceptible	Susceptible	Susceptible	Susceptible	Negative	Negative	Positive	Negative	Negative
11	IPD	> 70	Female			K. pnuemoniae	blood	Yes	Yes	No	Intermediate susceptible	Resistant	Resistant	Resistant	Intermediate susceptible	Susceptible	Resistant	Resistant	Susceptible	Resistant	Susceptible	Susceptible	Susceptible
12	IPD	21 - 30	Female			P. mirabilis	endocervical	No	No	No	Susceptible	Susceptible	Susceptible	Susceptible	Susceptible	Susceptible	Susceptible	Susceptible	Susceptible	Susceptible	Susceptible	Susceptible	Susceptible
13	OPD	41 - 50	Male			Citrobacter spp.	wound	No	No	No	Susceptible	Susceptible	Susceptible	Susceptible	Susceptible	Susceptible	Susceptible	Susceptible	Susceptible	Resistant	Susceptible	Susceptible	Susceptible
14	OPD	21 - 30	Female			Citrobacter spp.	urine	No	No	No	Susceptible	Susceptible	Susceptible	Intermediate susceptible	Susceptible	Susceptible	Susceptible	Susceptible	Susceptible	Susceptible	Susceptible	Susceptible	Susceptible
15	OPD	61 - 70	Female			E. coli	urine	No	No	No	Susceptible	Susceptible	Susceptible	Susceptible	Susceptible	Susceptible	Susceptible	Susceptible	Susceptible	Susceptible	Susceptible	Susceptible	Susceptible
16	OPD	41 - 50	Female			Citrobacter spp.	Stool	Yes	Yes	No	Susceptible	Susceptible	Susceptible	Resistant	Resistant	Susceptible	Resistant	Resistant	Resistant	Resistant	Susceptible	Susceptible	Susceptible
17	OPD	61 - 70	Male			P. mirabilis	wound	No	No	No	Susceptible	Susceptible	Susceptible	Resistant	Susceptible	Susceptible	Susceptible	Susceptible	Susceptible	Susceptible	Susceptible	Susceptible	Susceptible
18	OPD	61 - 70	Male			Citrobacter spp.	wound	No	No	No	Susceptible	Susceptible	Susceptible	Resistant	Susceptible	Susceptible	Susceptible	Susceptible	Susceptible	Susceptible	Susceptible	Susceptible	Susceptible
19	OPD	51 - 60	Female			E. coli	urine	Yes	Yes	No	Resistant	Resistant	Resistant	Resistant	Intermediate susceptible	Susceptible	Resistant	Resistant	Resistant	Resistant	Susceptible	Susceptible	Susceptible
20	IPD	21 - 30	Female			E. coli	urine	Yes	Yes	No	Intermediate susceptible	Intermediate susceptible	Resistant	Resistant	Intermediate susceptible	Susceptible	Resistant	Intermediate susceptible	Resistant	Resistant	Susceptible	Susceptible	Susceptible
21	IPD	11 - 20	Female			E. coli	urine	Yes	Yes	No	Susceptible	Susceptible	Susceptible	Resistant	Susceptible	Susceptible	Resistant	Resistant	Resistant	Resistant	Susceptible	Susceptible	Susceptible
22	OPD	21 - 30	Female			K. pnuemoniae	endocervical	Yes	Yes	No	Susceptible	Susceptible	Resistant	Resistant	Intermediate susceptible	Susceptible	Resistant	Resistant	Resistant	Resistant	Susceptible	Susceptible	Susceptible
23	OPD	21 - 30	Female			K. pnuemoniae	HVS	Yes	Yes	No	Susceptible	Susceptible	Resistant	Resistant	Intermediate susceptible	Susceptible	Resistant	Resistant	Resistant	Resistant	Susceptible	Susceptible	Susceptible	Negative	Negative	Positive	Negative	Positive
24	OPD	31 - 40	Female			E. coli	HVS	No	No	No	Susceptible	Susceptible	Susceptible	Intermediate susceptible	Susceptible	Susceptible	Susceptible	Susceptible	Susceptible	Susceptible	Susceptible	Susceptible	Susceptible
25	OPD	61 - 70	Female			E. coli	urine	Yes	Yes	No	Resistant	Resistant	Resistant	Resistant	Susceptible	Susceptible	Resistant	Resistant	Resistant	Resistant	Susceptible	Susceptible	Susceptible
26	OPD	> 70	Female			E. coli	urine	Yes	Yes	No	Susceptible	Susceptible	Susceptible	Resistant	Susceptible	Susceptible	Resistant	Resistant	Resistant	Resistant	Susceptible	Susceptible	Susceptible
27	OPD	41 - 50	Female			E. coli	urine	No	No	No	Susceptible	Susceptible	Susceptible	Resistant	Susceptible	Susceptible	Susceptible	Susceptible	Susceptible	Resistant	Susceptible	Susceptible	Susceptible
28	OPD	51 - 60	Female			E. coli	urine	No	No	No	Susceptible	Susceptible	Susceptible	Resistant	Susceptible	Susceptible	Susceptible	Susceptible	Susceptible	Susceptible	Susceptible	Susceptible	Susceptible
29	OPD	51 - 60	Female			E. coli	urine	No	No	No	Susceptible	Susceptible	Susceptible	Resistant	Susceptible	Susceptible	Susceptible	Susceptible	Susceptible	Intermediate susceptible	Susceptible	Susceptible	Susceptible
30	OPD	41 - 50	Female			Citrobacter spp.	urine	No	No	No	Susceptible	Susceptible	Susceptible	Resistant	Susceptible	Susceptible	Susceptible	Susceptible	Susceptible	Susceptible	Susceptible	Susceptible	Susceptible
31	OPD	11 - 20	Male			Citrobacter spp.	urine	Yes	Yes	No	Resistant	Resistant	Resistant	Resistant	Susceptible	Susceptible	Resistant	Resistant	Resistant	Resistant	Susceptible	Susceptible	Susceptible
32	IPD	> 70	Male			Citrobacter spp.	urine	Yes	Yes	No	Resistant	Resistant	Resistant	Resistant	Susceptible	Susceptible	Resistant	Resistant	Resistant	Resistant	Susceptible	Susceptible	Susceptible
33	OPD	> 70	Female			E. coli	urine	Yes	Yes	No	Susceptible	Susceptible	Resistant	Resistant	Susceptible	Susceptible	Resistant	Resistant	Resistant	Resistant	Susceptible	Susceptible	Susceptible
34	OPD	> 70	Female			Citrobacter spp.	urine	No	Yes	No	Susceptible	Susceptible	Susceptible	Resistant	Susceptible	Susceptible	Resistant	Susceptible	Susceptible	Intermediate susceptible	Susceptible	Susceptible	Susceptible
35	OPD	51 - 60	Male			Citrobacter spp.	sputum	No	No	No	Susceptible	Susceptible	Susceptible	Resistant	Susceptible	Susceptible	Susceptible	Susceptible	Susceptible	Resistant	Susceptible	Susceptible	Susceptible
36	OPD	31 - 40	Female			Enterobacter spp.	urine	Yes	Yes	No	Susceptible	Susceptible	Intermediate susceptible	Resistant	Susceptible	Susceptible	Resistant	Resistant	Resistant	Resistant	Susceptible	Susceptible	Susceptible
37	OPD	21 - 30	Female			Citrobacter spp.	urine	No	No	No	Susceptible	Susceptible	Susceptible	Resistant	Susceptible	Susceptible	Susceptible	Susceptible	Susceptible	Intermediate susceptible	Susceptible	Susceptible	Susceptible
38	OPD	61 - 70	Female			E. coli	urine	Yes	Yes	No	Resistant	Resistant	Resistant	Resistant	Resistant	Susceptible	Resistant	Resistant	Resistant	Resistant	Susceptible	Susceptible	Susceptible
39	IPD	Less than 10	Female			Citrobacter spp.	blood	Yes	Yes	No	Susceptible	Susceptible	Susceptible	Resistant	Intermediate susceptible	Susceptible	Resistant	Resistant	Resistant	Resistant	Susceptible	Susceptible	Susceptible
40	OPD	51 - 60	Male			Citrobacter spp.	wound	No	Yes	No	Resistant	Resistant	Resistant	Resistant	Susceptible	Susceptible	Resistant	Resistant	Resistant	Resistant	Intermediate susceptible	Susceptible	Susceptible
41	OPD	51 - 60	Male			Citrobacter spp.	sputum	Yes	Yes	No	Resistant	Resistant	Resistant	Resistant	Resistant	Susceptible	Resistant	Resistant	Resistant	Resistant	Susceptible	Susceptible	Susceptible
42	OPD	21 - 30	Female			E. coli	HVS	No	No	No	Susceptible	Susceptible	Susceptible	Susceptible	Susceptible	Susceptible	Susceptible	Susceptible	Susceptible	Susceptible	Susceptible	Susceptible	Susceptible
43	OPD	41 - 50	Female			Citrobacter spp.	HVS	No	No	No	Susceptible	Susceptible	Susceptible	Resistant	Susceptible	Susceptible	Susceptible	Susceptible	Susceptible	Susceptible	Susceptible	Susceptible	Susceptible
44	OPD	31 - 40	Female			E. coli	HVS	Yes	Yes	No	Intermediate susceptible	Resistant	Resistant	Resistant	Intermediate susceptible	Susceptible	Resistant	Resistant	Resistant	Resistant	Susceptible	Susceptible	Susceptible
45	OPD	51 - 60	Female			Citrobacter spp.	urine	No	No	No	Susceptible	Susceptible	Susceptible	Resistant	Susceptible	Susceptible	Susceptible	Susceptible	Susceptible	Resistant	Susceptible	Susceptible	Susceptible
46	OPD	> 70	Female			E. coli	urine	Yes	Yes	No	Resistant	Resistant	Resistant	Resistant	Susceptible	Susceptible	Resistant	Resistant	Resistant	Resistant	Intermediate susceptible	Susceptible	Susceptible	Negative	Positive	Positive	Negative	Positive
47	OPD	51 - 60	Female			E. coli	urine	Yes	Yes	No	Susceptible	Susceptible	Susceptible	Resistant	Susceptible	Susceptible	Resistant	Resistant	Resistant	Resistant	Susceptible	Susceptible	Susceptible
48	OPD	21 - 30	Female			K. oxytoca	urine	Yes	Yes	No	Susceptible	Susceptible	Susceptible	Resistant	Susceptible	Susceptible	Resistant	Resistant	Resistant	Resistant	Susceptible	Susceptible	Susceptible
49	OPD	21 - 30	Female			Citrobacter spp.	urine	Yes	Yes	No	Susceptible	Susceptible	Susceptible	Resistant	Intermediate susceptible	Susceptible	Resistant	Resistant	Resistant	Resistant	Susceptible	Susceptible	Susceptible
50	OPD	41 - 50	Female			E. coli	urine	No	No	No	Susceptible	Susceptible	Susceptible	Resistant	Susceptible	Susceptible	Susceptible	Susceptible	Susceptible	Susceptible	Susceptible	Susceptible	Susceptible	Negative	Negative	Positive	Negative	Positive
51	OPD	11 - 20	Female			K. pnuemoniae	urine	No	No	No	Susceptible	Susceptible	Susceptible	Resistant	Intermediate susceptible	Susceptible	Susceptible	Susceptible	Susceptible	Resistant	Susceptible	Susceptible	Susceptible
52	OPD	51 - 60	Male			Citrobacter spp.	urine	No	No	No	Susceptible	Susceptible	Susceptible	Resistant	Susceptible	Susceptible	Susceptible	Susceptible	Susceptible	Intermediate susceptible	Susceptible	Susceptible	Susceptible
53	OPD	31 - 40	Female			E. coli	urine	Yes	Yes	No	Resistant	Resistant	Resistant	Resistant	Intermediate susceptible	Susceptible	Resistant	Resistant	Resistant	Resistant	Susceptible	Susceptible	Susceptible
54	OPD	21 - 30	Male			E. coli	urine	Yes	Yes	No	Resistant	Resistant	Resistant	Resistant	Intermediate susceptible	Susceptible	Resistant	Resistant	Resistant	Resistant	Susceptible	Susceptible	Susceptible
55	OPD	61 - 70	Female			Citrobacter spp.	urine	No	No	No	Resistant	Resistant	Resistant	Resistant	Susceptible	Susceptible	Susceptible	Susceptible	Susceptible	Resistant	Susceptible	Susceptible	Susceptible
56	OPD	31 - 40	Female			K. oxytoca	urine	No	No	No	Susceptible	Susceptible	Susceptible	Resistant	Susceptible	Susceptible	Intermediate susceptible	Intermediate susceptible	Susceptible	Resistant	Susceptible	Susceptible	Susceptible
57	OPD	31 - 40	Female			E. coli	urine	Yes	Yes	No	Resistant	Resistant	Resistant	Resistant	Intermediate susceptible	Susceptible	Resistant	Resistant	Resistant	Resistant	Susceptible	Susceptible	Susceptible
58	OPD	11 - 20	Female			K. pnuemoniae	HVS	No	No	No	Susceptible	Susceptible	Susceptible	Resistant	Resistant	Susceptible	Susceptible	Susceptible	Susceptible	Intermediate susceptible	Susceptible	Susceptible	Susceptible
59	OPD	21 - 30	Female			E. coli	HVS	No	No	No	Susceptible	Susceptible	Susceptible	Resistant	Susceptible	Susceptible	Susceptible	Susceptible	Susceptible	Intermediate susceptible	Susceptible	Susceptible	Susceptible
60	OPD	11 - 20	Female			E. coli	urine	No	No	No	Susceptible	Susceptible	Susceptible	Susceptible	Susceptible	Susceptible	Susceptible	Susceptible	Susceptible	Susceptible	Susceptible	Susceptible	Susceptible
61	OPD	61 - 70	Female			Citrobacter spp.	sputum	No	No	No	Susceptible	Susceptible	Susceptible	Resistant	Susceptible	Susceptible	Susceptible	Susceptible	Susceptible	Susceptible	Susceptible	Susceptible	Susceptible
62	IPD	51 - 60	Female			P. mirabilis	urine	Yes	Yes	Yes	Resistant	Resistant	Resistant	Resistant	Resistant	Susceptible	Resistant	Resistant	Resistant	Resistant	Resistant	Resistant	Resistant	Negative	Positive	Positive	Negative	Negative
63	IPD	21 - 30	Male			P. mirabilis	urine	Yes	Yes	Yes	Resistant	Resistant	Resistant	Resistant	Resistant	Susceptible	Resistant	Resistant	Resistant	Resistant	Resistant	Resistant	Resistant	Negative	Positive	Positive	Negative	Negative
64	OPD	> 70	Male			E. coli	urine	Yes	Yes	No	Resistant	Resistant	Resistant	Resistant	Susceptible	Susceptible	Resistant	Resistant	Resistant	Resistant	Susceptible	Susceptible	Susceptible
65	OPD	61 - 70	Female			K. pnuemoniae	urine	Yes	Yes	No	Susceptible	Susceptible	Susceptible	Resistant	Susceptible	Susceptible	Resistant	Resistant	Resistant	Resistant	Susceptible	Susceptible	Susceptible
66	OPD	> 70	Male			P. mirabilis	wound	No	No	No	Susceptible	Intermediate susceptible	Intermediate susceptible	Resistant	Susceptible	Susceptible	Susceptible	Susceptible	Intermediate susceptible	Resistant	Susceptible	Susceptible	Susceptible
67	OPD	> 70	Male			E. coli	urine	Yes	Yes	No	Resistant	Resistant	Resistant	Resistant	Resistant	Susceptible	Resistant	Resistant	Resistant	Resistant	Susceptible	Susceptible	Susceptible
68	OPD	21 - 30	Female			E. coli	urine	No	No	No	Intermediate susceptible	Resistant	Resistant	Resistant	Intermediate susceptible	Susceptible	Susceptible	Susceptible	Susceptible	Susceptible	Susceptible	Susceptible	Susceptible
69	IPD	61 - 70	Male			Citrobacter spp.	urine	Yes	Yes	No	Resistant	Resistant	Resistant	Resistant	Resistant	Susceptible	Resistant	Resistant	Resistant	Resistant	Susceptible	Susceptible	Susceptible
70	OPD	> 70	Male			Citrobacter spp.	urine	Yes	Yes	No	Susceptible	Resistant	Resistant	Resistant	Susceptible	Susceptible	Resistant	Resistant	Resistant	Resistant	Susceptible	Susceptible	Susceptible
71	OPD	Less than 10	Female			Citrobacter spp.	urine	No	No	No	Susceptible	Susceptible	Susceptible	Susceptible	Susceptible	Susceptible	Susceptible	Susceptible	Susceptible	Susceptible	Susceptible	Susceptible	Susceptible
72	OPD	51 - 60	Male			Citrobacter spp.	sputum	No	No	No	Susceptible	Susceptible	Susceptible	Susceptible	Susceptible	Susceptible	Susceptible	Susceptible	Susceptible	Susceptible	Susceptible	Susceptible	Susceptible
73	OPD	51 - 60	Female			E. coli	urine	No	No	No	Susceptible	Susceptible	Susceptible	Susceptible	Susceptible	Susceptible	Susceptible	Susceptible	Susceptible	Resistant	Susceptible	Susceptible	Susceptible
74	OPD	11 - 20	Female			E. coli	urine	No	No	No	Susceptible	Resistant	Resistant	Resistant	Susceptible	Susceptible	Susceptible	Susceptible	Susceptible	Resistant	Susceptible	Susceptible	Susceptible
75	OPD	61 - 70	Male			Citrobacter spp.	urine	Yes	Yes	No	Resistant	Intermediate susceptible	Intermediate susceptible	Resistant	Susceptible	Resistant	Resistant	Resistant	Resistant	Resistant	Susceptible	Susceptible	Susceptible
76	OPD	Less than 10	Female			Citrobacter spp.	urine	No	No	No	Susceptible	Susceptible	Susceptible	Resistant	Susceptible	Susceptible	Susceptible	Susceptible	Susceptible	Susceptible	Susceptible	Susceptible	Susceptible
77	OPD	51 - 60	Female			E. coli	urine	No	No	No	Susceptible	Susceptible	Intermediate susceptible	Resistant	Susceptible	Susceptible	Susceptible	Susceptible	Susceptible	Intermediate susceptible	Susceptible	Susceptible	Susceptible
78	OPD	31 - 40	Female			E. coli	urine	No	No	No	Susceptible	Susceptible	Susceptible	Intermediate susceptible	Susceptible	Susceptible	Susceptible	Susceptible	Susceptible	Susceptible	Susceptible	Susceptible	Susceptible
79	OPD	21 - 30	Female			E. coli	urine	No	No	No	Susceptible	Susceptible	Susceptible	Resistant	Susceptible	Susceptible	Susceptible	Susceptible	Susceptible	Susceptible	Susceptible	Susceptible	Susceptible
80	OPD	61 - 70	Male			Citrobacter spp.	urine	No	No	No	Susceptible	Susceptible	Susceptible	Susceptible	Susceptible	Susceptible	Susceptible	Susceptible	Susceptible	Susceptible	Susceptible	Susceptible	Susceptible
81	OPD	Less than 10	Female			Citrobacter spp.	urine	No	No	No	Susceptible	Susceptible	Susceptible	Susceptible	Susceptible	Susceptible	Susceptible	Susceptible	Susceptible	Susceptible	Susceptible	Susceptible	Susceptible
82	OPD	31 - 40	Female			Citrobacter spp.	urine	No	No	No	Susceptible	Susceptible	Susceptible	Susceptible	Resistant	Susceptible	Susceptible	Susceptible	Susceptible	Susceptible	Susceptible	Susceptible	Susceptible
83	OPD	21 - 30	Female			Citrobacter spp.	urine	No	No	No	Susceptible	Susceptible	Susceptible	Resistant	Susceptible	Susceptible	Susceptible	Susceptible	Susceptible	Susceptible	Susceptible	Susceptible	Susceptible
84	OPD	21 - 30	Female			E. coli	HVS	No	No	No	Susceptible	Susceptible	Susceptible	Susceptible	Susceptible	Susceptible	Susceptible	Susceptible	Susceptible	Susceptible	Susceptible	Susceptible	Susceptible
85	OPD	41 - 50	Female			Citrobacter spp.	urine	No	No	No	Susceptible	Susceptible	Susceptible	Susceptible	Susceptible	Susceptible	Susceptible	Susceptible	Susceptible	Susceptible	Susceptible	Susceptible	Susceptible
86	OPD	21 - 30	Female			Citrobacter spp.	urine	Yes	Yes	No	Susceptible	Susceptible	Intermediate susceptible	Resistant	Susceptible	Susceptible	Resistant	Intermediate susceptible	Resistant	Resistant	Susceptible	Susceptible	Susceptible
87	OPD	21 - 30	Female			E. coli	urine	No	No	No	Susceptible	Susceptible	Susceptible	Susceptible	Susceptible	Susceptible	Susceptible	Susceptible	Susceptible	Susceptible	Susceptible	Susceptible	Susceptible
88	OPD	> 70	Male			Citrobacter spp.	urine	No	No	No	Susceptible	Resistant	Resistant	Intermediate susceptible	Susceptible	Susceptible	Susceptible	Susceptible	Susceptible	Resistant	Susceptible	Susceptible	Susceptible
89	OPD	31 - 40	Male			Citrobacter spp.	sputum	No	No	No	Susceptible	Susceptible	Susceptible	Susceptible	Susceptible	Susceptible	Susceptible	Susceptible	Susceptible	Susceptible	Susceptible	Susceptible	Susceptible
90	IPD	51 - 60	Male			E. coli	urine	Yes	Yes	No	Intermediate susceptible	Intermediate susceptible	Resistant	Resistant	Susceptible	Susceptible	Resistant	Resistant	Resistant	Resistant	Susceptible	Susceptible	Susceptible
91	IPD	61 - 70	Female			Citrobacter spp.	wound	Yes	Yes	Yes	Resistant	Resistant	Resistant	Resistant	Resistant	Susceptible	Resistant	Resistant	Resistant	Resistant	Resistant	Susceptible	Susceptible	Negative	Positive	Positive	Negative	Negative
92	OPD	> 70	Female			P. vulgaris	wound	No	No	No	Susceptible	Susceptible	Susceptible	Susceptible	Susceptible	Susceptible	Susceptible	Susceptible	Susceptible	Susceptible	Susceptible	Susceptible	Susceptible
93	OPD	51 - 60	Female			E. coli	urine	No	No	No	Susceptible	Susceptible	Susceptible	Susceptible	Susceptible	Susceptible	Susceptible	Susceptible	Susceptible	Susceptible	Susceptible	Susceptible	Susceptible
94	OPD	21 - 30	Female			P. vulgaris	HVS	No	No	No	Susceptible	Susceptible	Susceptible	Susceptible	Susceptible	Susceptible	Susceptible	Susceptible	Susceptible	Susceptible	Susceptible	Susceptible	Susceptible
95	OPD	51 - 60	Female			E. coli	urine	No	No	No	Susceptible	Susceptible	Susceptible	Susceptible	Susceptible	Susceptible	Susceptible	Susceptible	Susceptible	Susceptible	Susceptible	Susceptible	Susceptible
96	IPD	> 70	Female			K. pnuemoniae	sputum	Yes	Yes	No	Susceptible	Intermediate susceptible	Susceptible	Resistant	Susceptible	Resistant	Resistant	Intermediate susceptible	Resistant	Resistant	Susceptible	Susceptible	Susceptible
97	OPD	41 - 50	Female			E. coli	urine	No	No	No	Resistant	Intermediate susceptible	Resistant	Resistant	Resistant	Susceptible	Susceptible	Susceptible	Susceptible	Susceptible	Susceptible	Susceptible	Susceptible
98	OPD	11 - 20	Female			Enterobacter spp.	urine	No	No	No	Susceptible	Resistant	Susceptible	Resistant	Susceptible	Susceptible	Resistant	Resistant	Intermediate susceptible	Resistant	Susceptible	Susceptible	Susceptible
99	OPD	31 - 40	Female			Enterobacter spp.	urine	No	No	No	Susceptible	Susceptible	Susceptible	Susceptible	Susceptible	Susceptible	Susceptible	Susceptible	Susceptible	Susceptible	Susceptible	Susceptible	Susceptible
100	OPD	51 - 60	Female			E. coli	urine	No	Yes	No	Susceptible	Susceptible	Susceptible	Resistant	Susceptible	Susceptible	Resistant	Intermediate susceptible	Intermediate susceptible	Resistant	Intermediate susceptible	Susceptible	Susceptible	Negative	Positive	Positive	Negative	Positive
101	OPD	> 70	Female			E. coli	urine	Yes	Yes	No	Susceptible	Susceptible	Susceptible	Resistant	Susceptible	Susceptible	Resistant	Resistant	Resistant	Resistant	Susceptible	Susceptible	Susceptible
102	OPD	> 70	Female			Citrobacter spp.	urine	No	No	No	Susceptible	Susceptible	Susceptible	Resistant	Susceptible	Susceptible	Susceptible	Susceptible	Susceptible	Susceptible	Susceptible	Susceptible	Susceptible
103	OPD	> 70	Male			E. coli	urine	No	Yes	No	Susceptible	Susceptible	Susceptible	Resistant	Susceptible	Susceptible	Resistant	Susceptible	Susceptible	Resistant	Susceptible	Susceptible	Susceptible
104	OPD	21 - 30	Female			P. vulgaris	wound	No	Yes	No	Susceptible	Susceptible	Susceptible	Resistant	Susceptible	Susceptible	Resistant	Susceptible	Susceptible	Resistant	Susceptible	Susceptible	Susceptible
105	OPD	31 - 40	Male			Enterobacter spp.	sputum	Yes	Yes	No	Susceptible	Susceptible	Susceptible	Resistant	Resistant	Susceptible	Resistant	Resistant	Resistant	Resistant	Susceptible	Susceptible	Susceptible
106	OPD	31 - 40	Female			E. coli	HVS	No	No	No	Susceptible	Susceptible	Susceptible	Susceptible	Susceptible	Susceptible	Susceptible	Susceptible	Susceptible	Susceptible	Susceptible	Susceptible	Susceptible	Negative	Negative	Positive	Negative	Positive
107	OPD	51 - 60	Female			K. pnuemoniae	urine	No	No	No	Susceptible	Susceptible	Susceptible	Susceptible	Susceptible	Susceptible	Susceptible	Susceptible	Susceptible	Susceptible	Susceptible	Susceptible	Susceptible
108	OPD	31 - 40	Male			K. pnuemoniae	urine	Yes	Yes	No	Resistant	Resistant	Resistant	Resistant	Susceptible	Susceptible	Resistant	Resistant	Resistant	Resistant	Susceptible	Susceptible	Susceptible
109	OPD	41 - 50	Female			P. vulgaris	urine	Yes	Yes	No	Susceptible	Susceptible	Susceptible	Susceptible	Resistant	Susceptible	Resistant	Resistant	Resistant	Resistant	Susceptible	Susceptible	Susceptible
110	OPD	61 - 70	Male			P. mirabilis	wound	No	No	No	Susceptible	Susceptible	Susceptible	Resistant	Susceptible	Susceptible	Susceptible	Susceptible	Susceptible	Susceptible	Susceptible	Susceptible	Susceptible
111	IPD	61 - 70	Female			Citrobacter spp.	HVS	Yes	Yes	No	Resistant	Resistant	Resistant	Resistant	Intermediate susceptible	Susceptible	Resistant	Resistant	Resistant	Resistant	Susceptible	Susceptible	Susceptible
112	OPD	41 - 50	Male			P. mirabilis	wound	Yes	No	No	Susceptible	Susceptible	Susceptible	Intermediate susceptible	Susceptible	Susceptible	Susceptible	Resistant	Susceptible	Susceptible	Susceptible	Susceptible	Susceptible
113	OPD	> 70	Male			E. coli	urine	Yes	Yes	No	Resistant	Resistant	Resistant	Resistant	Resistant	Susceptible	Resistant	Resistant	Resistant	Resistant	Susceptible	Susceptible	Susceptible
114	OPD	21 - 30	Female			Citrobacter spp.	urine	No	Yes	No	Susceptible	Susceptible	Resistant	Resistant	Susceptible	Susceptible	Resistant	Resistant	Resistant	Resistant	Susceptible	Susceptible	Susceptible
115	IPD	41 - 50	Female			E. coli	urine	Yes	Yes	No	Intermediate susceptible	Resistant	Resistant	Resistant	Susceptible	Susceptible	Resistant	Resistant	Resistant	Resistant	Susceptible	Susceptible	Susceptible
116	OPD	> 70	Female			E. coli	urine	Yes	Yes	No	Resistant	Resistant	Resistant	Resistant	Resistant	Susceptible	Resistant	Resistant	Resistant	Resistant	Susceptible	Susceptible	Susceptible
117	OPD	11 - 20	Male			Citrobacter spp.	urine	No	Yes	No	Susceptible	Susceptible	Susceptible	Resistant	Susceptible	Susceptible	Resistant	Susceptible	Intermediate susceptible	Intermediate susceptible	Susceptible	Susceptible	Susceptible
118	OPD	61 - 70	Female			Citrobacter spp.	urine	Yes	Yes	No	Resistant	Resistant	Resistant	Resistant	Susceptible	Susceptible	Resistant	Resistant	Resistant	Resistant	Susceptible	Susceptible	Susceptible
119	OPD	41 - 50	Female			E. coli	urine	Yes	Yes	No	Intermediate susceptible	Resistant	Resistant	Resistant	Susceptible	Susceptible	Resistant	Resistant	Resistant	Resistant	Susceptible	Susceptible	Susceptible
120	OPD	61 - 70	Female			E. coli	urine	No	Yes	No	Susceptible	Susceptible	Susceptible	Resistant	Susceptible	Susceptible	Resistant	Susceptible	Susceptible	Resistant	Susceptible	Susceptible	Susceptible
121	IPD	> 70	Male			E. coli	urine	Yes	Yes	No	Resistant	Resistant	Resistant	Resistant	Susceptible	Susceptible	Resistant	Resistant	Resistant	Resistant	Susceptible	Susceptible	Susceptible
122	OPD	> 70	Female			E. coli	urine	Yes	Yes	No	Resistant	Resistant	Resistant	Resistant	Susceptible	Susceptible	Resistant	Resistant	Resistant	Resistant	Susceptible	Susceptible	Susceptible
123	IPD	51 - 60	Male			E. coli	wound	Yes	Yes	No	Susceptible	Susceptible	Susceptible	Resistant	Resistant	Susceptible	Resistant	Resistant	Resistant	Resistant	Susceptible	Susceptible	Susceptible
124	OPD	41 - 50	Female			E. coli	urine	No	Yes	No	Susceptible	Susceptible	Resistant	Resistant	Resistant	Susceptible	Resistant	Susceptible	Susceptible	Intermediate susceptible	Susceptible	Susceptible	Susceptible
125	IPD	21 - 30	Female			P. vulgaris	urine	Yes	Yes	Yes	Resistant	Resistant	Resistant	Resistant	Resistant	Susceptible	Resistant	Resistant	Resistant	Resistant	Resistant	Resistant	Resistant	Negative	Positive	Positive	Negative	Negative
126	OPD	> 70	Female			E. coli	urine	Yes	Yes	No	Intermediate susceptible	Intermediate susceptible	Resistant	Resistant	Susceptible	Susceptible	Resistant	Resistant	Resistant	Resistant	Susceptible	Susceptible	Susceptible
127	OPD	> 70	Male			P. mirabilis	wound	Yes	No	No	Resistant	Resistant	Resistant	Resistant	Susceptible	Susceptible	Susceptible	Resistant	Susceptible	Susceptible	Susceptible	Susceptible	Susceptible
128	OPD	41 - 50	Female			E. coli	urine	No	Yes	Yes	Resistant	Resistant	Resistant	Resistant	Susceptible	Susceptible	Resistant	Resistant	Resistant	Resistant	Resistant	Susceptible	Susceptible	Negative	Positive	Positive	Negative	Positive
129	OPD	51 - 60	Male			Citrobacter spp.	urine	Yes	Yes	No	Susceptible	Susceptible	Susceptible	Resistant	Susceptible	Susceptible	Resistant	Resistant	Resistant	Resistant	Intermediate susceptible	Susceptible	Susceptible	Negative	Negative	Positive	Negative	Negative
130	IPD	Less than 10	Female			Citrobacter spp.	urine	Yes	Yes	No	Susceptible	Susceptible	Susceptible	Susceptible	Resistant	Susceptible	Resistant	Resistant	Resistant	Resistant	Susceptible	Susceptible	Susceptible
131	OPD	31 - 40	Female			Citrobacter spp.	sputum	Yes	Yes	No	Susceptible	Susceptible	Susceptible	Resistant	Resistant	Susceptible	Resistant	Resistant	Resistant	Resistant	Susceptible	Susceptible	Susceptible
132	OPD	> 70	Male			Serratia marcenses	urine	Yes	Yes	No	Resistant	Resistant	Resistant	Intermediate susceptible	Susceptible	Susceptible	Resistant	Resistant	Resistant	Resistant	Susceptible	Susceptible	Susceptible
133	OPD	11 - 20	Female			Citrobacter spp.	urine	No	No	No	Susceptible	Susceptible	Susceptible	Susceptible	Susceptible	Susceptible	Susceptible	Susceptible	Susceptible	Susceptible	Susceptible	Susceptible	Susceptible
134	IPD	51 - 60	Female			P. mirabilis	sputum	Yes	Yes	Yes	Resistant	Resistant	Resistant	Resistant	Resistant	Susceptible	Resistant	Resistant	Resistant	Resistant	Resistant	Susceptible	Susceptible	Negative	Positive	Positive	Negative	Positive
135	OPD	31 - 40	Female			Enterobacter spp.	urine	No	No	No	Susceptible	Susceptible	Susceptible	Resistant	Susceptible	Susceptible	Susceptible	Susceptible	Susceptible	Susceptible	Susceptible	Susceptible	Susceptible
136	OPD	61 - 70	Male			E. coli	urine	Yes	Yes	No	Resistant	Resistant	Resistant	Resistant	Susceptible	Susceptible	Resistant	Resistant	Resistant	Resistant	Susceptible	Susceptible	Susceptible
137	OPD	61 - 70	Female			E. coli	urine	Yes	Yes	No	Resistant	Resistant	Resistant	Resistant	Susceptible	Susceptible	Resistant	Resistant	Resistant	Resistant	Susceptible	Susceptible	Susceptible
138	IPD	11 - 20	Female			Citrobacter spp.	sputum	No	No	No	Susceptible	Susceptible	Susceptible	Susceptible	Susceptible	Susceptible	Susceptible	Susceptible	Susceptible	Intermediate susceptible	Susceptible	Susceptible	Susceptible	Negative	Negative	Positive	Negative	Negative
139	OPD	61 - 70	Female			E. coli	urine	Yes	Yes	No	Susceptible	Susceptible	Susceptible	Resistant	Resistant	Susceptible	Resistant	Resistant	Resistant	Resistant	Susceptible	Susceptible	Susceptible
140	OPD	> 70	Male			E. coli	urine	Yes	Yes	No	Susceptible	Susceptible	Susceptible	Resistant	Resistant	Susceptible	Resistant	Intermediate susceptible	Resistant	Resistant	Susceptible	Susceptible	Susceptible
141	IPD	> 70	Male			E. coli	urine	Yes	Yes	No	Susceptible	Susceptible	Susceptible	Resistant	Susceptible	Susceptible	Resistant	Resistant	Resistant	Resistant	Susceptible	Susceptible	Susceptible	Negative	Negative	Positive	Negative	Negative
142	OPD	21 - 30	Female			P. mirabilis	urine	No	No	No	Susceptible	Susceptible	Intermediate susceptible	Resistant	Susceptible	Susceptible	Intermediate susceptible	Susceptible	Susceptible	Resistant	Susceptible	Susceptible	Susceptible
143	OPD	51 - 60	Female			E. coli	urine	Yes	Yes	No	Resistant	Resistant	Resistant	Resistant	Susceptible	Susceptible	Resistant	Resistant	Resistant	Resistant	Susceptible	Susceptible	Susceptible
144	OPD	61 - 70	Male			E. coli	urine	No	No	No	Resistant	Resistant	Resistant	Resistant	Resistant	Susceptible	Susceptible	Susceptible	Susceptible	Susceptible	Susceptible	Susceptible	Susceptible
145	OPD	> 70	Female			E. coli	urine	No	No	No	Resistant	Resistant	Resistant	Resistant	Susceptible	Susceptible	Susceptible	Susceptible	Susceptible	Susceptible	Susceptible	Susceptible	Susceptible
146	OPD	> 70	Female			E. coli	urine	No	No	No	Resistant	Resistant	Resistant	Resistant	Susceptible	Susceptible	Susceptible	Susceptible	Susceptible	Susceptible	Resistant	Susceptible	Susceptible
147	OPD	41 - 50	Female			E. coli	urine	Yes	Yes	Yes	Susceptible	Susceptible	Susceptible	Resistant	Resistant	Susceptible	Resistant	Resistant	Resistant	Resistant	Susceptible	Susceptible	Susceptible	Negative	Negative	Positive	Negative	Negative
148	OPD	> 70	Female			Citrobacter spp.	wound	No	No	No	Susceptible	Intermediate susceptible	Susceptible	Resistant	Intermediate susceptible	Susceptible	Intermediate susceptible	Intermediate susceptible	Intermediate susceptible	Resistant	Susceptible	Susceptible	Susceptible
149	IPD	21 - 30	Male			P. mirabilis	wound	Yes	Yes	Yes	Resistant	Resistant	Resistant	Resistant	Resistant	Susceptible	Resistant	Resistant	Resistant	Resistant	Resistant	Resistant	Resistant	Negative	Negative	Positive	Negative	Positive
150	IPD	41 - 50	Female			Citrobacter spp.	sputum	Yes	Yes	No	Susceptible	Susceptible	Susceptible	Resistant	Resistant	Susceptible	Resistant	Resistant	Resistant	Resistant	Susceptible	Susceptible	Susceptible
151	OPD	51 - 60	Female			E. coli	HVS	No	No	No	Resistant	Resistant	Resistant	Resistant	Susceptible	Susceptible	Susceptible	Susceptible	Susceptible	Susceptible	Susceptible	Susceptible	Susceptible
152	OPD	31 - 40	Female			K. pnuemoniae	HVS	No	No	No	Susceptible	Susceptible	Susceptible	Susceptible	Susceptible	Susceptible	Susceptible	Susceptible	Susceptible	Susceptible	Susceptible	Susceptible	Susceptible
153	IPD	21 - 30	Female			E. coli	HVS	No	No	No	Susceptible	Susceptible	Susceptible	Resistant	Intermediate susceptible	Susceptible	Susceptible	Susceptible	Susceptible	Susceptible	Susceptible	Susceptible	Susceptible
154	OPD	21 - 30	Female			Citrobacter spp.	urine	No	No	No	Susceptible	Susceptible	Susceptible	Susceptible	Susceptible	Susceptible	Susceptible	Susceptible	Susceptible	Susceptible	Susceptible	Susceptible	Susceptible
155	OPD	11 - 20	Female			P. vulgaris	urine	No	No	No	Susceptible	Susceptible	Susceptible	Resistant	Susceptible	Susceptible	Susceptible	Susceptible	Susceptible	Susceptible	Susceptible	Susceptible	Susceptible
156	OPD	31 - 40	Female			P. vulgaris	urine	No	No	No	Susceptible	Susceptible	Susceptible	Resistant	Susceptible	Susceptible	Susceptible	Susceptible	Susceptible	Susceptible	Susceptible	Susceptible	Susceptible
157	IPD	51 - 60	Male			P. vulgaris	wound	No	Yes	No	Susceptible	Resistant	Resistant	Resistant	Intermediate susceptible	Susceptible	Resistant	Susceptible	Resistant	Resistant	Intermediate susceptible	Susceptible	Susceptible	Negative	Negative	Positive	Negative	Positive
158	OPD	31 - 40	Female			Citrobacter spp.	urine	Yes	Yes	No	Susceptible	Susceptible	Susceptible	Resistant	Intermediate susceptible	Susceptible	Resistant	Resistant	Resistant	Resistant	Susceptible	Susceptible	Susceptible
159	OPD	> 70	Female			E. coli	urine	No	No	No	Susceptible	Susceptible	Susceptible	Susceptible	Susceptible	Susceptible	Susceptible	Susceptible	Susceptible	Susceptible	Susceptible	Susceptible	Susceptible
160	OPD	31 - 40	Female			K. oxytoca	urine	Yes	Yes	No	Resistant	Resistant	Resistant	Resistant	Resistant	Susceptible	Resistant	Resistant	Resistant	Resistant	Susceptible	Susceptible	Susceptible
161	OPD	61 - 70	Female			K. pnuemoniae	urine	No	No	No	Susceptible	Susceptible	Susceptible	Resistant	Susceptible	Susceptible	Susceptible	Susceptible	Susceptible	Susceptible	Susceptible	Susceptible	Susceptible
162	OPD	21 - 30	Female			E. coli	urine	No	No	No	Susceptible	Susceptible	Susceptible	Resistant	Susceptible	Susceptible	Susceptible	Susceptible	Susceptible	Susceptible	Susceptible	Susceptible	Susceptible
163	OPD	31 - 40	Male			Citrobacter spp.	urine	Yes	Yes	No	Susceptible	Intermediate susceptible	Susceptible	Resistant	Susceptible	Susceptible	Susceptible	Resistant	Resistant	Resistant	Susceptible	Susceptible	Susceptible
164	OPD	51 - 60	Female			Citrobacter spp.	urine	Yes	Yes	No	Resistant	Resistant	Resistant	Resistant	Resistant	Intermediate susceptible	Resistant	Resistant	Resistant	Resistant	Susceptible	Susceptible	Susceptible
165	OPD	61 - 70	Female			K. pnuemoniae	urine	No	No	No	Susceptible	Susceptible	Susceptible	Susceptible	Susceptible	Susceptible	Susceptible	Susceptible	Susceptible	Susceptible	Susceptible	Susceptible	Susceptible
166	OPD	21 - 30	Female			E. coli	HVS	Yes	Yes	No	Resistant	Resistant	Resistant	Resistant	Intermediate susceptible	Susceptible	Resistant	Resistant	Resistant	Resistant	Susceptible	Susceptible	Susceptible
167	OPD	51 - 60	Female			Citrobacter spp.	wound	Yes	Yes	Yes	Resistant	Resistant	Resistant	Resistant	Resistant	Intermediate susceptible	Resistant	Resistant	Resistant	Resistant	Resistant	Susceptible	Susceptible	Negative	Negative	Positive	Negative	Negative
168	IPD	> 70	Male			E. coli	urine	Yes	Yes	No	Susceptible	Susceptible	Susceptible	Resistant	Resistant	Susceptible	Resistant	Resistant	Resistant	Resistant	Susceptible	Susceptible	Susceptible
169	OPD	31 - 40	Male			K. pnuemoniae	urine	No	Yes	No	Susceptible	Susceptible	Susceptible	Resistant	Susceptible	Susceptible	Susceptible	Resistant	Susceptible	Susceptible	Susceptible	Susceptible	Susceptible
170	IPD	Less than 10	Male			E. coli	urine	Yes	Yes	No	Susceptible	Susceptible	Susceptible	Resistant	Susceptible	Susceptible	Resistant	Resistant	Resistant	Resistant	Susceptible	Susceptible	Susceptible
171	OPD	41 - 50	Female			Citrobacter spp.	wound	Yes	Yes	No	Susceptible	Susceptible	Susceptible	Resistant	Resistant	Susceptible	Resistant	Resistant	Resistant	Resistant	Susceptible	Susceptible	Susceptible
172	IPD	Less than 10	Female			P. vulgaris	blood	No	No	No	Susceptible	Susceptible	Susceptible	Susceptible	Susceptible	Susceptible	Susceptible	Susceptible	Susceptible	Susceptible	Susceptible	Susceptible	Susceptible
173	OPD	> 70	Male			E. coli	urine	Yes	Yes	No	Resistant	Resistant	Resistant	Intermediate susceptible	Intermediate susceptible	Susceptible	Resistant	Resistant	Resistant	Resistant	Susceptible	Susceptible	Susceptible
174	OPD	61 - 70	Female			Citrobacter spp.	urine	Yes	Yes	Yes	Resistant	Resistant	Resistant	Resistant	Resistant	Susceptible	Resistant	Resistant	Resistant	Resistant	Resistant	Susceptible	Susceptible	Negative	Positive	Positive	Negative	Negative
175	OPD	41 - 50	Female			E. coli	HVS	Yes	Yes	No	Resistant	Resistant	Resistant	Resistant	Resistant	Susceptible	Resistant	Resistant	Resistant	Resistant	Susceptible	Susceptible	Susceptible
176	IPD	21 - 30	Female			E. coli	urine	Yes	Yes	No	Susceptible	Susceptible	Susceptible	Resistant	Resistant	Susceptible	Resistant	Resistant	Resistant	Resistant	Susceptible	Susceptible	Susceptible
177	OPD	31 - 40	Female			Citrobacter spp.	HVS	No	No	No	Susceptible	Susceptible	Susceptible	Susceptible	Susceptible	Susceptible	Susceptible	Susceptible	Susceptible	Susceptible	Susceptible	Susceptible	Susceptible
178	OPD	61 - 70	Female			K. pnuemoniae	wound	Yes	Yes	Yes	Resistant	Resistant	Resistant	Resistant	Resistant	Susceptible	Resistant	Resistant	Resistant	Resistant	Resistant	Resistant	Resistant	Negative	Positive	Positive	Negative	Negative
179	OPD	21 - 30	Female			Citrobacter spp.	urine	No	No	No	Susceptible	Intermediate susceptible	Susceptible	Intermediate susceptible	Susceptible	Susceptible	Susceptible	Susceptible	Susceptible	Intermediate susceptible	Susceptible	Susceptible	Susceptible
180	OPD	61 - 70	Male			P. mirabilis	wound	No	No	No	Susceptible	Susceptible	Susceptible	Susceptible	Intermediate susceptible	Susceptible	Susceptible	Susceptible	Susceptible	Susceptible	Susceptible	Susceptible	Susceptible
181	OPD	21 - 30	Female			P. vulgaris	HVS	Yes	Yes	No	Resistant	Resistant	Resistant	Resistant	Resistant	Intermediate susceptible	Resistant	Resistant	Resistant	Resistant	Susceptible	Susceptible	Susceptible
182	OPD	21 - 30	Male			E. coli	semen	Yes	Yes	Yes	Intermediate susceptible	Resistant	Resistant	Resistant	Intermediate susceptible	Susceptible	Resistant	Resistant	Intermediate susceptible	Resistant	Resistant	Susceptible	Susceptible	Negative	Negative	Positive	Negative	Negative
183	OPD	11 - 20	Female			Citrobacter spp.	urine	No	No	No	Susceptible	Susceptible	Intermediate susceptible	Intermediate susceptible	Susceptible	Susceptible	Susceptible	Susceptible	Susceptible	Susceptible	Susceptible	Susceptible	Susceptible
184	OPD	31 - 40	Female			E. coli	urine	No	No	No	Intermediate susceptible	Susceptible	Susceptible	Intermediate susceptible	Intermediate susceptible	Susceptible	Susceptible	Susceptible	Susceptible	Intermediate susceptible	Susceptible	Susceptible	Susceptible
185	OPD	31 - 40	Female			Citrobacter spp.	urine	No	No	No	Susceptible	Susceptible	Susceptible	Susceptible	Susceptible	Susceptible	Susceptible	Susceptible	Susceptible	Susceptible	Intermediate susceptible	Susceptible	Susceptible	Negative	Negative	Positive	Negative	Positive
186	OPD	> 70	Male			K. pnuemoniae	urine	Yes	Yes	No	Susceptible	Susceptible	Susceptible	Susceptible	Susceptible	Susceptible	Resistant	Resistant	Resistant	Resistant	Intermediate susceptible	Susceptible	Susceptible	Negative	Negative	Positive	Negative	Negative
187	OPD	41 - 50	Female			E. coli	urine	Yes	Yes	No	Resistant	Resistant	Resistant	Resistant	Susceptible	Susceptible	Resistant	Resistant	Resistant	Resistant	Susceptible	Susceptible	Susceptible
188	OPD	> 70	Female			E. coli	urine	Yes	Yes	No	Susceptible	Susceptible	Susceptible	Resistant	Susceptible	Susceptible	Resistant	Resistant	Resistant	Resistant	Intermediate susceptible	Susceptible	Susceptible	Negative	Negative	Positive	Negative	Positive
189	OPD	> 70	Female			K. oxytoca	urine	No	No	No	Susceptible	Susceptible	Susceptible	Resistant	Susceptible	Susceptible	Susceptible	Susceptible	Susceptible	Susceptible	Susceptible	Susceptible	Susceptible
190	OPD	61 - 70	Female			Citrobacter spp.	urine	Yes	Yes	No	Susceptible	Intermediate susceptible	Susceptible	Resistant	Susceptible	Susceptible	Resistant	Resistant	Resistant	Resistant	Intermediate susceptible	Susceptible	Susceptible	Negative	Negative	Positive	Negative	Negative
191	OPD	21 - 30	Female			Citrobacter spp.	urine	Yes	Yes	No	Susceptible	Susceptible	Susceptible	Resistant	Susceptible	Susceptible	Intermediate susceptible	Resistant	Resistant	Resistant	Intermediate susceptible	Susceptible	Susceptible	Negative	Negative	Positive	Negative	Negative
192	OPD	> 70	Female			Citrobacter spp.	urine	Yes	Yes	No	Intermediate susceptible	Resistant	Resistant	Resistant	Susceptible	Susceptible	Resistant	Resistant	Resistant	Resistant	Susceptible	Susceptible	Susceptible
193	OPD	> 70	Female			Citrobacter spp.	urine	No	No	No	Susceptible	Susceptible	Susceptible	Resistant	Susceptible	Susceptible	Susceptible	Susceptible	Susceptible	Susceptible	Susceptible	Susceptible	Susceptible
194	OPD	21 - 30	Female			Citrobacter spp.	urine	No	No	No	Susceptible	Susceptible	Susceptible	Susceptible	Susceptible	Susceptible	Susceptible	Susceptible	Susceptible	Susceptible	Susceptible	Susceptible	Susceptible	Negative	Negative	Positive	Negative	Negative
195	OPD	31 - 40	Female			E. coli	urine	Yes	Yes	No	Susceptible	Susceptible	Susceptible	Resistant	Resistant	Susceptible	Resistant	Resistant	Resistant	Resistant	Susceptible	Susceptible	Susceptible
196	OPD	21 - 30	Female			Citrobacter spp.	HVS	No	Yes	No	Susceptible	Susceptible	Susceptible	Resistant	Susceptible	Susceptible	Susceptible	Susceptible	Resistant	Resistant	Susceptible	Susceptible	Susceptible
197	OPD	51 - 60	Female			E. coli	urine	Yes	Yes	No	Resistant	Resistant	Resistant	Resistant	Resistant	Susceptible	Resistant	Resistant	Resistant	Resistant	Susceptible	Susceptible	Susceptible
198	OPD	> 70	Female			P. vulgaris	urine	No	No	No	Susceptible	Susceptible	Susceptible	Resistant	Susceptible	Susceptible	Susceptible	Susceptible	Susceptible	Susceptible	Susceptible	Susceptible	Susceptible
199	OPD	31 - 40	Female			Citrobacter spp.	urine	No	No	No	Susceptible	Susceptible	Susceptible	Susceptible	Intermediate susceptible	Susceptible	Susceptible	Susceptible	Intermediate susceptible	Intermediate susceptible	Susceptible	Susceptible	Susceptible
200	OPD	31 - 40	Female			Citrobacter spp.	urine	No	Yes	No	Susceptible	Susceptible	Susceptible	Susceptible	Susceptible	Susceptible	Intermediate susceptible	Resistant	Intermediate susceptible	Intermediate susceptible	Susceptible	Susceptible	Susceptible
201	OPD	61 - 70	Male			K. pnuemoniae	wound	Yes	Yes	No	Susceptible	Susceptible	Susceptible	Resistant	Intermediate susceptible	Susceptible	Resistant	Resistant	Resistant	Resistant	Susceptible	Susceptible	Susceptible
202	OPD	> 70	Male			E. coli	urine	No	No	No	Resistant	Resistant	Resistant	Susceptible	Susceptible	Susceptible	Intermediate susceptible	Intermediate susceptible	Susceptible	Resistant	Susceptible	Susceptible	Susceptible
203	IPD	31 - 40	Male			E. coli	urine	Yes	Yes	No	Resistant	Resistant	Resistant	Resistant	Resistant	Susceptible	Resistant	Resistant	Resistant	Resistant	Susceptible	Susceptible	Susceptible
204	OPD	61 - 70	Female			K. oxytoca	urine	Yes	Yes	No	Susceptible	Susceptible	Susceptible	Intermediate susceptible	Susceptible	Susceptible	Intermediate susceptible	Resistant	Intermediate susceptible	Susceptible	Intermediate susceptible	Susceptible	Susceptible
205	OPD	51 - 60	Female			E. coli	urine	Yes	Yes	No	Intermediate susceptible	Susceptible	Intermediate susceptible	Resistant	Susceptible	Susceptible	Susceptible	Resistant	Resistant	Resistant	Susceptible	Susceptible	Susceptible
206	OPD	61 - 70	Female			K. pnuemoniae	sputum	No	No	No	Susceptible	Susceptible	Susceptible	Resistant	Intermediate susceptible	Susceptible	Susceptible	Susceptible	Susceptible	Susceptible	Susceptible	Susceptible	Susceptible
207	OPD	61 - 70	Female			Citrobacter spp.	urine	Yes	Yes	No	Resistant	Resistant	Intermediate susceptible	Resistant	Resistant	Susceptible	Intermediate susceptible	Resistant	Resistant	Intermediate susceptible	Susceptible	Susceptible	Susceptible
208	OPD	61 - 70	Male			E. coli	urine	No	No	No	Susceptible	Susceptible	Susceptible	Resistant	Susceptible	Susceptible	Susceptible	Susceptible	Susceptible	Susceptible	Susceptible	Susceptible	Susceptible
209	OPD	31 - 40	Female			E. coli	urine	Yes	Yes	No	Susceptible	Intermediate susceptible	Intermediate susceptible	Resistant	Susceptible	Susceptible	Resistant	Resistant	Resistant	Resistant	Susceptible	Susceptible	Susceptible
210	IPD	51 - 60	Female			E. coli	urine	No	No	No	Susceptible	Susceptible	Susceptible	Resistant	Susceptible	Susceptible	Susceptible	Susceptible	Susceptible	Susceptible	Susceptible	Susceptible	Susceptible
211	OPD	41 - 50	Female			Enterobacter spp.	urine	Yes	Yes	No	Resistant	Resistant	Resistant	Resistant	Intermediate susceptible	Susceptible	Resistant	Resistant	Resistant	Resistant	Susceptible	Susceptible	Susceptible
212	OPD	41 - 50	Female			E. coli	urine	Yes	Yes	No	Susceptible	Resistant	Susceptible	Resistant	Susceptible	Susceptible	Resistant	Resistant	Resistant	Resistant	Susceptible	Susceptible	Susceptible
213	OPD	61 - 70	Female			E. coli	urine	No	No	No	Resistant	Resistant	Resistant	Susceptible	Susceptible	Susceptible	Susceptible	Susceptible	Susceptible	Susceptible	Susceptible	Susceptible	Susceptible
214	OPD	41 - 50	Female			Citrobacter spp.	urine	No	No	No	Susceptible	Susceptible	Susceptible	Susceptible	Susceptible	Susceptible	Susceptible	Susceptible	Susceptible	Susceptible	Susceptible	Susceptible	Susceptible
215	OPD	31 - 40	Female			E. coli	urine	Yes	Yes	No	Susceptible	Resistant	Susceptible	Susceptible	Susceptible	Susceptible	Intermediate susceptible	Resistant	Resistant	Intermediate susceptible	Intermediate susceptible	Susceptible	Susceptible	Negative	Negative	Positive	Negative	Negative
216	OPD	61 - 70	Male			K. pnuemoniae	sputum	No	No	No	Susceptible	Susceptible	Susceptible	Resistant	Susceptible	Susceptible	Susceptible	Susceptible	Susceptible	Susceptible	Susceptible	Susceptible	Susceptible
217	OPD	61 - 70	Male			K. pnuemoniae	sputum	No	No	No	Susceptible	Susceptible	Susceptible	Resistant	Susceptible	Susceptible	Susceptible	Susceptible	Susceptible	Susceptible	Susceptible	Susceptible	Susceptible
218	OPD	11 - 20	Female			Citrobacter spp.	urine	No	No	No	Susceptible	Susceptible	Susceptible	Susceptible	Susceptible	Susceptible	Susceptible	Susceptible	Susceptible	Susceptible	Susceptible	Susceptible	Susceptible	Negative	Negative	Positive	Negative	Negative
219	OPD	31 - 40	Female			Citrobacter spp.	urine	Yes	Yes	No	Susceptible	Susceptible	Susceptible	Resistant	Resistant	Susceptible	Resistant	Resistant	Resistant	Resistant	Susceptible	Susceptible	Susceptible
220	OPD	21 - 30	Male			E. coli	urine	No	No	No	Susceptible	Susceptible	Susceptible	Resistant	Intermediate susceptible	Susceptible	Susceptible	Susceptible	Susceptible	Susceptible	Susceptible	Susceptible	Susceptible
221	OPD	31 - 40	Female			E. coli	urine	Yes	Yes	No	Susceptible	Susceptible	Susceptible	Resistant	Susceptible	Susceptible	Resistant	Resistant	Resistant	Resistant	Susceptible	Susceptible	Susceptible
222	OPD	51 - 60	Male			P. vulgaris	urine	Yes	Yes	No	Susceptible	Intermediate susceptible	Intermediate susceptible	Resistant	Susceptible	Susceptible	Resistant	Resistant	Resistant	Resistant	Susceptible	Susceptible	Susceptible
223	OPD	51 - 60	Female			Citrobacter spp.	urine	No	No	No	Susceptible	Susceptible	Susceptible	Susceptible	Susceptible	Susceptible	Susceptible	Susceptible	Susceptible	Susceptible	Susceptible	Susceptible	Susceptible
224	OPD	51 - 60	Female			E. coli	urine	Yes	Yes	No	Resistant	Resistant	Susceptible	Resistant	Intermediate susceptible	Susceptible	Resistant	Resistant	Resistant	Resistant	Susceptible	Susceptible	Susceptible
225	OPD	61 - 70	Male			Citrobacter spp.	urine	No	No	No	Susceptible	Susceptible	Susceptible	Susceptible	Susceptible	Susceptible	Susceptible	Resistant	Resistant	Susceptible	Susceptible	Susceptible	Susceptible
226	OPD	> 70	Male			Citrobacter spp.	urine	Yes	Yes	Yes	Resistant	Resistant	Intermediate susceptible	Resistant	Resistant	Susceptible	Resistant	Resistant	Resistant	Resistant	Resistant	Resistant	Resistant	Negative	Positive	Positive	Negative	Negative
227	IPD	21 - 30	Male			P. mirabilis	urine	Yes	Yes	No	Susceptible	Susceptible	Intermediate susceptible	Resistant	Susceptible	Susceptible	Resistant	Resistant	Resistant	Resistant	Susceptible	Susceptible	Susceptible
228	OPD	21 - 30	Female			Enterobacter spp.	urine	No	No	No	Susceptible	Susceptible	Susceptible	Resistant	Susceptible	Susceptible	Susceptible	Susceptible	Susceptible	Susceptible	Susceptible	Susceptible	Susceptible
229	OPD	31 - 40	Female			Citrobacter spp.	urine	Yes	Yes	No	Susceptible	Susceptible	Susceptible	Resistant	Resistant	Susceptible	Resistant	Resistant	Resistant	Resistant	Susceptible	Susceptible	Susceptible
230	OPD	31 - 40	Female			Enterobacter spp.	urine	No	No	No	Susceptible	Susceptible	Susceptible	Susceptible	Susceptible	Susceptible	Susceptible	Susceptible	Susceptible	Susceptible	Susceptible	Susceptible	Susceptible
231
232
233
234
235
236
237
238
239
240
241
242
243
244
245
246
247
248
249
250
